# Supplementary material for: Comprehensive characterisation of IAA inactivation pathways reveals the impact of glycosylation on auxin metabolism and plant development in Arabidopsis
Source: Commun Biol. 2026 Jun 4;9:762. doi: 10.1038/s42003-026-10431-5 (PMC13237164; doi:10.1038/s42003-026-10431-5)
Supplement: Supplementary file 5 — Supplementary Data 3 [file 42003_2026_10431_MOESM5_ESM.xlsx]

## Sheet: Figure 3
Figure 3a
Col-0	dao1-1	dao2-1	dao1-4 dao2-1	ugt74d1 ugt84b1	ugt74d1 dao1-5 dao2-2	ugt84b1 dao1-5 dao2-2	ugt74d1 ugt84b1 dao1-5 dao2-2	gh3oct	gh3oct dao1-6	gh3oct dao2-3
4.323	5.079	5.557	5.727	4.696	4.675	4.766	5.293	4.493	3.514	4.373
5.282	4.906	4.914	4.983	5.021	4.433	4.554	5.105	5.13	2.614	4.184
4.466	4.965	5.031	5.541	5.181	4.355	5.669	4.296	4.507	2.841	4.228
4.132	4.328	5.207	4.761	4.735	4.355	5.182	5.251	4.747	3.881	4.62
5.054	5.075	4.553	4.984	4.262	4.757	5.753	5.337	4.634	3.492	4.401
4.01	5.148	4.229	5.662	4.514	4.199	6.211	5.644	4.425	4.793	3.844
3.692	3.932	5.262	4.556	4.585	4.224	4.976	5.567	4.768	4.473	4.49
4.826	4.41	4.78	5.229	4.774	4.877	5.929	4.826	4.446	4.125	4.042
4.006	4.349	5.072	5.455	4.748	4.98	5.675	5.337	3.899	4.559	4.45
5.771	4.668	4.742	5.612	4.492	5.144	6.414	5.142	4.577	3.436	4.093
4.945	4.894	5.53	5.137	4.508	5.258	5.295	4.886	4.877	4.109	4.254
4.175	4.818	5.05	5.335	4.33	4.557	5.86	5.525	4.197	3.788	4.633
5.143	5.047	4.83	5.127	4.68	4.981	4.211	5.437	4.241	4.549	3.997
4.221	4.966	4.719	4.911	5.42	5.103	5.997	5.521	4.259	4.117	4.115
4.73	4.996	5.435	4.657	5.176	5.025	5.624	4.9	4.374	4.666	4.612
3.969	4.995	4.489	6.203	5.518	4.822	5.174	4.69	4.273	3.765	3.997
4.457	5.135	4.927	5.592	3.566	4.237	5.283	5.201	4.201	3.74	3.383
4.924	4.842	5.435	5.788	5.113	4.23	5.788	5.28	4.124	3.991	3.706
5.027	4.914	5.225		5.842	4.734	5.116	4.435	5.018	4.026	3.725
4.653	5.114			4.308		6.755	5.249	4.425	3.711	4.228
4.786	5.755			4.254		5.927	4.461	4.531	3.269	4.066
4.816				3.967		5.457		4.558		4.422
5.409				4.675				4.509		3.455
5.641								4.645		4.09
5.096								4.173		3.809
5.474										3.39
										4.426
										4.514
										4.958
										4.412
										4.426
										3.544
Figure 3b
Col-0	dao1-1	dao2-1	dao1-4 dao2-1	ugt74d1 ugt84b1	ugt74d1 dao1-5 dao2-2	ugt84b1 dao1-5 dao2-2	ugt74d1 ugt84b1 dao1-5 dao2-2	gh3oct	gh3oct dao1-6	gh3oct dao2-3
0.462642	1.37822	1.61958	2.61917	1.06474	2.13904	2.0982	2.83393	2.44825	2.27661	1.82941
2.08255	2.03832	1.0175	1.40478	1.39414	1.57907	1.53711	2.15475	3.31384	3.06044	2.39006
1.11957	1.61128	1.59014	1.9852	2.12314	2.29621	1.58758	2.09497	2.8844	2.81591	2.6017
0.726041	1.84843	1.72844	0.84016	1.47835	1.60735	1.92976	2.09484	2.31725	2.29095	3.4632
1.78077	1.37931	1.31781	2.20706	1.87705	1.47152	2.08587	2.06108	3.45274	2.71229	3.1811
0.74813	1.9425	1.41877	1.94278	1.10766	0.952608	2.73708	2.83487	2.48588	2.23564	3.12175
1.08342	1.01729	1.52033	0.877963	1.96292	2.84091	2.21061	2.51482	3.3557	2.18182	3.34076
2.07211	1.5873	1.67364	2.10365	1.67574	2.05044	2.36128	1.45048	3.1489	2.19346	3.21623
0.998502	1.8395	0.985804	1.83318	1.26369	1.60643	2.29075	2.06108	1.53886	2.61932	3.42047
2.25264	1.07112	1.26529	1.7819	1.55833	2.13841	2.80636	2.13925	3.27726	3.16379	3.29102
2.02224	1.63465	1.62749	2.53066	0.887312	1.90186	2.07743	2.25133	2.25549	2.11193	2.80596
2.15569	1.868	1.9802	1.87441	1.61663	1.31666	2.21843	2.71493	2.38265	2.18606	2.50188
1.74995	1.98138	1.86335	2.34055	0.854701	2.81068	1.89979	2.9428	3.06532	2.5718	2.67315
1.42146	2.01369	1.69527	1.83262	2.21402	2.35156	2.16775	3.26028	2.34797	2.12483	3.25238
1.2685	2.40192	1.47194	2.7915	1.73879	2.18906	2.13371	3.06122	2.74348	2.13904	3.25244
1.25976	1.6016	0.891067	2.5794	1.99348	2.07383	2.12602	3.41151	2.5743	2.50564	2.06917
1.79493	1.75268	1.42074	1.43061	1.68256	1.88813	2.27144	2.69179	2.85646	2.73224	2.69833
2.03087	1.23916	1.83993	2.07326	1.9558	2.60047	1.55494	2.65151	2.9098	2.15575	3.22148
2.18818	1.4245	2.10526		2.39644	1.90114	1.36826	1.80383	2.19211	2.14133	3.07474
1.07458	1.36879			1.39276		1.77646	3.0482	2.48588		2.9513
1.67154	1.56386			1.88058		1.68719	3.81081	3.31053		2.26142
1.66113				2.26872		1.83251		2.41334		2.31548
2.03365				1.28342				2.43956		3.17848
1.24091								2.79871		2.10029
1.37363								3.3549		2.35988
1.46145										3.16313
										2.87993
										2.71985
										2.71125
										3.10384
Figure 3c
Col-0	dao1-1	dao2-1	dao1-4 dao2-1	ugt74d1 ugt84b1	ugt74d1 dao1-5 dao2-2	ugt84b1 dao1-5 dao2-2	ugt74d1 ugt84b1 dao1-5 dao2-2	gh3oct	gh3oct dao1-6	gh3oct dao2-3
0.187	0.205	0.228	0.203	0.19	0.197	0.281	0.254	0.434	0.456	0.418
0.163	0.205	0.251	0.236	0.204	0.192	0.259	0.285	0.446	0.491	0.405
0.188	0.166	0.212	0.21	0.247	0.176	0.23	0.184	0.377	0.498	0.406
0.174	0.172	0.259	0.203	0.237	0.196	0.202	0.21	0.469	0.393	0.425
0.252	0.204	0.243	0.195	0.249	0.229	0.239	0.271	0.441	0.382	0.442
0.209	0.183	0.25	0.213	0.209	0.174	0.225	0.228	0.426	0.371	0.47
0.171	0.239	0.297	0.207	0.234	0.184	0.251	0.24	0.393	0.486	0.489
0.197	0.18	0.232	0.162	0.191	0.189	0.241	0.223	0.45	0.454	0.453
0.174	0.157	0.222	0.189	0.211	0.202	0.264	0.26	0.287	0.414	0.492
0.2	0.194	0.197	0.232	0.242	0.193	0.249	0.181	0.334	0.358	0.421
0.216	0.265	0.244	0.219	0.205	0.191	0.273	0.211	0.375	0.453	0.459
0.189	0.24	0.221	0.217	0.194	0.284	0.253	0.22	0.427	0.484	0.471
0.18	0.23	0.222	0.224	0.283	0.222	0.276	0.2	0.407	0.426	0.392
0.191	0.274	0.227	0.189	0.267	0.196	0.238	0.213	0.412	0.478	0.475
0.185	0.219	0.224	0.187	0.278	0.219	0.181	0.206	0.403	0.36	0.445
0.189	0.255	0.23	0.182	0.248	0.239	0.206	0.199	0.445	0.457	0.43
0.192	0.281	0.21	0.257	0.262	0.222	0.188	0.173	0.361		0.459
0.217	0.232	0.196	0.207	0.218	0.189	0.23	0.191	0.38		0.484
0.152	0.22	0.236	0.206	0.236	0.232	0.263	0.252	0.44		0.437
0.204	0.255	0.218	0.275	0.209	0.243	0.276	0.219	0.318		0.475
0.188	0.242	0.234	0.237	0.253	0.253	0.226	0.208	0.385		0.468
0.226	0.237	0.242	0.256	0.226	0.25	0.251	0.232	0.42		0.435
0.238	0.192	0.241	0.229	0.212	0.241		0.243	0.417		0.422
0.225	0.2	0.255	0.2	0.221	0.308		0.229	0.47		0.419
0.187	0.244	0.249	0.163	0.225	0.234		0.226	0.447		0.351
0.214	0.229	0.218	0.199	0.227	0.227		0.269			0.389
0.221	0.219	0.219	0.183	0.214	0.238					0.36
0.24	0.22	0.234	0.171	0.193	0.229					0.489
0.17	0.221	0.223	0.226	0.199	0.269					0.376
0.161		0.224	0.184	0.239	0.278					0.41
0.206		0.222	0.182	0.206	0.228					0.448
0.172		0.235	0.214	0.248	0.238
0.224		0.213	0.189	0.206	0.274
0.208		0.181	0.244	0.242	0.241
0.312		0.243	0.218	0.229	0.199
0.245		0.227	0.177	0.215	0.234
0.25		0.213	0.201	0.244	0.205
0.251		0.19	0.193	0.286	0.211
0.201		0.198	0.279	0.26	0.208
0.223		0.203	0.3	0.27	0.189
0.241		0.24	0.231	0.228	0.197
0.236		0.223	0.2	0.252	0.182
0.231		0.194	0.281	0.235	0.223
0.242		0.209	0.259	0.219	0.252
0.236		0.229	0.167	0.238	0.208
0.242		0.193	0.229	0.235	0.249
0.201		0.257	0.276	0.267	0.217
0.22		0.223	0.278	0.254	0.214
0.22		0.221	0.274	0.252	0.218
0.232		0.273	0.223	0.243	0.288
0.198		0.251	0.23	0.268	0.223
0.216		0.216	0.28	0.214	0.288
0.182		0.218	0.205	0.262	0.277
0.216		0.227	0.211	0.212	0.258
0.227		0.21	0.279	0.237	0.257
0.244		0.244	0.225	0.247
0.179			0.199	0.25
0.188			0.227	0.227
0.26			0.205	0.264
0.22			0.237	0.235
0.239			0.217	0.274
0.25			0.178	0.317
0.269			0.244	0.282
0.233			0.223	0.234
0.214			0.247	0.238
			0.26	0.271
			0.244	0.222
			0.25	0.227
			0.247	0.202
			0.208	0.236
				0.268
				0.294

## Sheet: Figure 4
	Figure 4a
	Col-0					dao1 dao2					ugt74d1 84b1					ugt74d1 84b1 dao1 dao2
0	0	0	0	0	0	0	0	0	0	0	0	0	0	0	0	0	0	0	0	0
3	278.35	410.696	219.957	484.192	486.754	141.81	127.528	297.687	327.132	141.659	39.5234	38.9367	54.2734	40.7404	50.7154	27.6526	27.8497	26.5541	24.6937	31.3624
12	173.538	220.482	220.591	198.708	207.096	120.197	120.903	133.327	101.471	158.207	30.5732	36.2779	33.1443	26.5486	45.3578	19.9493	21.1617	7.22797	8.03124	20.9783
24	37.2197	46.5076	37.495	39.5	37.005	39.8251	79.1453	45.7737	84.8186	117.03	3.5202	3.06651	4.90858	7.68131	2.60522	4.14891	3.67578	9.68675	9.34951	8.18279
	Figure 4b
	0	0	0	0	0	0	0	0	0	0	0	0	0	0	0	0	0	0	0	0
0	136.953	146.693	105.558	214.035	159.986	74.9475	60.6934	96.0565		69.5367	0	0	0	0	0	0	0	0	0	0
3	290.183	229.359	251.687	215.028	179.894	120.056	123.925	192.64	108.416	146.85	0	0	23.5013	0	23.9493	0	0	0	0	0
12	21.2592	40.0341	33.2889	25.284	12.3775	0	67.2423	36.892	69.811	81.2776	0	0	0	0	0	0	0	0	0	0
24	Figure 4c
	0	0	0	0	0	0	0	0	0	0	0	0	0	0	0	0	0	0	0	0
0	172.429	252.771	148.803	210.805	246.831	1332.63	1073.04	2111.42	1787.91	1203.65	189.721	182.98	245.923	189.942	235.052	1623.8	1350.78	1947.7	1532.63	1458.66
3	783.671	1350.46	1295.18	1132.35	1429.08	4856.01	4869.84	4538.85	4991.46	5653.65	2041.19	1654.45	912.261	1621.11	2438.22	5259.75	4603.86	2042.14	2814.8	4321.44
12	784.782	674.145	858.996	1236.35	991.894	4428.19	6209.6	3649.15	6599.23	9774.1	2681.8	1521.87	2521.38	3580.12	1668.79	4071.54	3890.49	6844.74	6931.78	5645.09
24	Figure 4d
0	0	0	0	0	0	0	0	0	0	0	0	0	0	0	0	0	0	0	0	0
3	8286.73	6691.24	5891.21	8169.54	10371.2	117446	56352.7	176164	113132	78775	6945.04	6543.64	12744.8	7422.83	10221.2	129497	100724	179584	102528	96261.7
12	85931.3	199898	171726	152918	185649	679159	699773	572908	636894	579616	241225	213554	-	205616	277462	676955	680457	135979	318704	477902
24	88330.9	98179.2	111183	151867	134968	505838	722733	355055	851256	1274976	373078	165156	308992	539372	193004	339835	450079	785592	916595	672517
	Figure 4e
0	0	0	0	0	0	0	0	0	0	0	0	0	0	0	0	0	0	0	0	0
3	4156.53	3404.45	2541.8	3401.82	4559.65	15.1605	16.3091	-	12.7261	16.1325	22620.3	18319.7	24091	22966.2	23317.1	34.2604	39.6391	36.697	73.711	27.3984
12	10983.3	17620.8	24748	18199.8	24922	17.4257	22.6049	0	19.9575	24.2575	76140.6	80056.2	47878.2	78796.9	110827	-	31.8067	49.2211	171.845	60.1728
24	15351	17347.7	20971.9	35755.2	39036.7	18.5525	15.4248	23.9851	14.6064	23.8747	87966.1	58367.9	60887.1	91854.1	62916.6	110.034	3117.49	5948.89	883.397	113.762
	Figure 4f
0	0	0	0	0	0	0	0	0	0	0	0	0	0	0	0	0	0	0	0	0
3	20308.6	20236.7		22596.2	22235.5	0	0	0	0	0	345.315	428.16	341.3	431.987	382.564	0	0	0	0	0
12	68772.5	93868.1	81775.3	81475.6	90528.5	41.3817	0	0	0	38.0724	1722.24	2198.51	2280.93	1441.14	3083.55		0	0	0	0
24	61093.4	75142.3	88586.4	109920	57190.1	48.7615	32.7367	51.1929	53.8599	65.8995	4506.68	2612.09	3514.6	3868.76	2717.24	0	340.266	372.397	0	0
	Figure 4g
0	0	0	0	0	0	0	0	0	0	0	0	0	0	0	0	0	0	0	0	0
3	995.174	1208.8	718.596	1288.15	1290.56	0	0	0	0	0	996.824	955.851	1262.37	1191.28	1129.76	0	0	0	0	0
12	1416.82	1680.04	1933.83	1706.85	1917.32	0	0	0	0	0	2082.11	2118.04	2198.06	1823.6	3339.61	226.946	0	0	20.1115	0
24	1100.18	1449.32	1279.16	1889.82	984.597	0	0	0	0	0	2650.09	1441.35	2409.45	2746.71	2077.8	0	274.355	322.953	48.1221	0
	Figure 4h
0	0	0	0	0	0	0	0	0	0	0	0	0	0	0	0	0	0	0	0	0
3	139.059	128.121	92.2538	123.827	120.159	9.38193	5.04983	17.9608	8.43366	7.95329	149.439	156.237	200.081	180.962	157.022	9.75217	7.96077	10.777	8.64119	8.6439
12	189.277	198.752	255.513	266.899	315.197	24.4417	27.438	20.4569	-	24.9496	614.592	757.522	506.986	682.457	967.362	69.2498	60.4516	8.25639	22.2484	24.3794
24	159.924	245.667	222.098	282.753	204.999	23.6762	33.2878	15.4211	32.2094	51.3512	1162.99	733.454	1104.64	1345.5	933.961	16.0019	102.28	213.005	89.0053	27.0474

## Sheet: Figure 5
	Figure 5a
	Col-0					gh3oct					gh3oct dao1					gh3oct dao2
0	0	0	0	0	0	0	0	0	0	0	0	0	0	0	0
3	278.35	410.696	219.957	484.192	486.754	684.929	382.192	874.264	641.47	235.73	414.24	-	489.303	477.627	394.887	621.865	515.378	625.575	966	948.062
12	173.538	220.482	220.591	198.708	207.096	902.372	716.532	775.321	804.321	940.546	916.548	935.734	717.425	679.476	767.338	1091.22	1367.03	804.465	-	713.384
24	37.2197	46.5076	37.495	65.4431	37.005	343.637	325.269	351.422	713.142	423.96	734.26	818.101	-	1211.33	912.37	326.529	251.399	399.696	523.838	708.113
	Figure 5b
0	0	0	0	0	0	0	0	0	0	0	0	0	0	0	0
3	136.953	146.693	105.558	214.035	159.986	368.797	231.4	433.743	262.675	-	218.859	476.886	418.14	251.683	260.124	276.91	233.114	368.838	449.556	493.154
12	290.183	229.359	251.687	215.028	179.894	294.193	168.716	206.04	235.165	401.861	400.73	367.178	308.32	479.46	431.795	197.352	199.696	139.268	105.648	113.817
24	21.2592	40.0341	33.2889	25.284	12.3775	102.682	184.523	244.447	272.221	315.23	292.383	306.19	139.136	428.512	363.76	160.272	223.438	312.992	172.305	188.517
	Figure 5c
0	0	0	0	0	0	0	0	0	0	0	0	0	0	0	0
3	172.429	252.771	148.803	210.805	246.831	76.121	52.6573	117.926	61.8617	29.7727	1427.64	2701.37	2072.95	1757.21	1219.88	143.3	83.3456	121.166	116.602	137.966
12	783.671	1350.46	1295.18	1132.35	1429.08	187.547	221.386	124.79	142.934	201.49	6053	7288.28	4797.55	4832.62	6833.76	319.671	-	145.35	135.766	222.815
24	784.782	674.145	858.996	1236.35	991.894	275.711	266.724	287.553	292.066	381.13	9093.27	9776.92	3385.5	12820	8743.62	360.373	181.252	274.972	455.178	343.67
	Figure 5d
0	0	0	0	0	0	0	0	0	0	0	0	0	0	0	0	-	-	-	-	-
3	8286.73	6691.24	5891.21	8169.54	10371.2	0	4.35706	34.4803	13.6232	5.15132	109.427	323.407	177.168	123.212	84.1205	0	0	0	0	0
12	85931.3	199898	171726	152918	185649	-	37.0657	62.5226	36.0946	65.1266	689.355	761.173	497.083	493.137	687.207	-	265.241	3.02162	23.2192	19.6984
24	88330.9	98179.2	111183	151867	134968	51.7491	100.1	90.4015	-	63.4887	892.395	872.07	268.678	1397.17	864.623	53.963	57.0493	57.1968	-	31.0762
	Figure 5e
0	0	0	0	0	0	0	0	0	0	0	0	0	0	0	0	-	-	-	-	-
3	4156.53	3404.45	2541.8	3401.82	4559.65	185.974	109.345	298.928	238.332	68.197	9.03949	7.35174	6.85177	6.10251	7.15812	245.073	238.155	340.701	408.62	503.381
12	10983.3	17620.8	24748	18199.8	24922	1677.58	863.705	914.727	1181.95	1347.76	10.83	13.068	8.33175	11.9209	6.79052	1906.21	2264.41	1342.97	515.701	2056.33
24	15351	17347.7	20971.9	35755.2	39036.7	1399.81	1172.05	1060.97	-	1245.74	11.0653	8.89888	6.76111	11.0054	12.2289	1525.28	1156.09	1827.73	2384.59	3203.28
	Figure 5f
0	0	0	0	0	0	0	0	0	0	0	0	0	0	0	0	-	-	-	-	-
3	20308.6	20236.7		22596.2	22235.5	3871.14	2360.89	5856.48	3992.29	1338.37	0	0	0	0	0	5094.56	3277.96	4965.96	5933.34	5654.33
12	68772.5	93868.1	81775.3	81475.6	90528.5	16596.8	11362.8	10338	11572.3	16455	0	0	0	0	0	11098	15843.1	8310.77	4389.2	6926.4
24	61093.4	75142.3	88586.4	109920	57190.1	15421.6	17763.9	18115.2	-	19243.4	59.9887	0	0	0	68.5343	18830.3	15367.9	23965.5	16523.9	18969.7
	Figure 5g
0	0	0	0	0	0	0	0	0	0	0	0	0	0	0	0	-	-	-	-	-
3	995.174	1208.8	718.596	1288.15	1290.56	520.306	320.842	911.837	578.368	181.646	0	0	0	0	0	1018.49	615.87	939.391	1247.91	1168.37
12	1416.82	1680.04	1933.83	1706.85	1917.32	1229.31	892.412	985.235	855.255	1127.25	0	0	0	0	0	1247.03	1744.77	928.131	508.557	957.251
24	1100.18	1449.32	1279.16	1889.82	984.597	657.628	856.694	682.385	1974.31	985.21	0	0	0	0	0	1206.78	1015.18	1000.64	1245.87	1207.66
	Figure 5h
0	0	0	0	0	0	0	0	0	0	0	0	0	0	0	0	-	-	-	-	-
3	139.059	128.121	92.2538	123.827	120.159	18.867	13.0625	35.3714	22.906	6.81674	0	0	0	0	0	31.2392	22.4717	33.2687	38.3455	31.7952
12	189.277	198.752	255.513	266.899	315.197	91.5192	50.241	54.4912	47.5754	71.3176	0	0	0	0	0	58.5385	82.2978	49.2195	23.9697	49.3816
24	159.924	245.667	222.098	282.753	204.999	52.1815	59.3141	59.2802	108.829	68.425	0	0	0	0	0	86.1511	68.999	97.6595	69.9899	70.19

## Sheet: Figure 6
	Figure 6a
	Ws-2					ilr1-1 ill2-1 iar3-2
0	0	0	0	0	0	0	0	0	0	0
3	53.2	43.6	43.5	40.4	62	67.3	55.6	60.3	49.8	60.5
12	16.3	18.2	17.2	16.9	17.5	12.5	8.9	17.5	14.6	14.1
24	2	1.7	2	1.5	2	3.9	1.4	6.7	4.1	5.3
	Figure 6b
0	0	0	0	0	0	0	0	0	0	0
3	115.6	131.3	170.3	174.6	162.8	179.1	132.4	173.2	149.4	211.7
12	148.2	154.2	130.5	154.7	169	338.5	237.6	225.3	208.9	205.4
24	53.4	49.1	66.5	44.6	55.5	114.1	37.9	102.2	115.4	101.8
	Figure 6c
0	0	0	0	0	0	0	0	0	0	0
3	0	0	0	0	0	0	0	0	0	0
12	0	0	0	0	0	0	0	0	0	0
24	0	0	0	0	0	0	0	0	0	0
	Figure 6d
0	0	0	0	0	0	0	0	0	0	0
3	0	0	0	0	0	0	0	0	0	0
12	0	0	0	0	0	0	0	0	0	0
24	0	0	0	0	0	0	0	0	0	0
	Figure 6e
0	0	0	0	0	0	0	0	0	0	0
3	0.08	0.12	0.12	0.05	0.61	0	0	0	0	0
12	0.12	0.15	0.06	0.1	0.13	0	0	0	0	0
24	0.09	0.04	0.18	0.09	0.1	0	0	0	0	0
	Figure 6f
0	0	0	0	0	0	0	0	0	0	0
3	0	0	0	0	0	0	0	0	0	0
12	6.3	6.2	3	6.5	7.3	0	0	0	0	0
24	7.8	7.2	11.8	4.7	7.3	0	0	0	0	0
	Figure 6g
0	0	0	0	0	0	0	0	0	0	0
3	1.7	1.6	1.9	1.9	1.6	11.1	17.8	14.4	13.2	14.1
12	1.1	1	1.2	1.3	1.4	25.1	16.9	22.9	23.2	22.1
24	0.5	0.4	0.7	0.7	0.7	38.9	42.6	44.6	40.7	46.4
	Figure 6h
0	0	0	0	0	0	0	0	0	0	0
3	0	0	0	0	0	0	0	0	0	0
12	0.3	0.36	0.38	-	-	-	-	0.69	0.61	-
24	0	0	0	0	0	0	0	0	0	0

## Sheet: Figure S1
	Figure S1 f
	Col-0	ugt74d1 ugt84b1
	1.94314	0.105166
	2.62916	0.100362
	2.50904	0.0777258
	Figure S1 g
	Col-0	ugt74d1 ugt84b1
	0.000143659	3.18422e-05
	0.000149664	0.00074212
	0.000144193	0.000475773

## Sheet: Figure S2
	Figure S2a
	Col-0					dao1-1					dao2-1					ugt74d1 dao1 dao2					ugt84b1 dao1 dao2
0	0	0	0	0	0	0	0	0	0	0	0	0	0	0	0	0	0	0	0	0	0	0	0	0	0
3	278.35	410.696	219.957	484.192	486.754	292.03	393.012	270.312	255.077	156.711	382.627	541.046	398.507	543.69	521.393	47.241	47.7626	63.2425	54.0624	32.3833	224.307	149.018	164.156	147.512	94.8487
12	173.538	220.482	220.591	198.708	207.096	88.3221	128.928	95.9111	163.286	163.426	240.564	272.094	328.981	223.033	277.322	14.7983	30.9102	35.0099	25.5916	17.4625	119.58	172.494	182.056	92.7086	74.9047
24	37.2197	46.5076	37.495	-	37.005	54.8078	104.567	43.4184	111.86	129.756	154.564	95.7241	41.7391	105.229	79.319	-	8.82023	9.49825	6.14107	5.89686	26.2422	33.5435	43.2036	33.0442	-
	Figure S2b
0	0	0	0	0	0	0	0	0	0	0	0	0	0	0	0	0	0	0	0	0	0	0	0	0	0
3	136.953	146.693	105.558	214.035	159.986	113.693	98.2328	75.8805	75.0224	106.143	231.076	101.681	146.569	230.609	168.792	0	0	0	0	0	153.179	107.281	131.854	190.983	93.3961
12	290.183	229.359	251.687	215.028	179.894	153.016	169.208	216.62	121.53	103.305	354.384	340.416	403.211	270.712	298.821	0	14.6637	19.4065	0	6.29691	46.9531	182.263	193.288	47.3142	62.8103
24	21.2592	40.0341	33.2889	25.284	12.3775	26.5232	-	31.4862	33.346	38.2089	104.198	89.6736	56.876	211.827	83.5615	0	0	0	0	0	0	35.7717	40.0827	0	58.5836
	Figure S2c
0	0	0	0	0	0	0	0	0	0	0	0	0	0	0	0	0	0	0	0	0	0	0	0	0	0
3	172.429	252.771	148.803	210.805	246.831	1505.33	2516.06	1708.76	1913.08	1745.93	142.873	157.728	157.427	168.389	163.955	1522.55	1351.09	1402.9	1341.53	1037.55	1882.2	1957.67	1629.77	2259.41	1925.78
12	783.671	1350.46	1295.18	1132.35	1429.08	3843.4	4217.08	3934.24	3880.39	3038.72	1358.93	1355.26	1526.3	869.098	960.706	2902.39	3730.86	4439.39	4005.62	1884.34	5363.06	6924.32	5495.51	5444.95	3433.73
24	784.782	674.145	858.996	1236.35	991.894	7645.01	7348.4	3603.81	9581.18	9715.79	1946.91	1746.17	1364.28	1155.37	1930.58	2765.26	3406.52	7131.75	5255.61	2958.24	5602.17	5887.55	5365.03	4044.44
	Figure S2d
0	0	0	0	0	0	0	0	0	0	0	0	0	0	0	0	0	0	0	0	0	0	0	0	0	0
3	8286.73	6691.24	5891.21	8169.54	10371.2	116094	215819	130841	105104	107724	4941.05	7164.76	5014.8	5539.59	5674.9	106503	103390	89940.4	90572.7	85238.7	157764	139627	159423	174698	166252
12	85931.3	199898	171726	152918	185649	506303	600287	381660	401128	281978	136520	139494	153621	104681	95038.6	345203	431151	602416	511340	156140	527183	671440	521100	562688	371895
24	88330.9	98179.2	111183	151867	134968	1088153	874451	373319	1413242	1479926	238247	146036	116736	86984.1	160668	462091	362442	-	576677	347747	807400	780102	627302	463506	2023936
	Figure S2e
0	0	0	0	0	0	0	0	0	0	0	0	0	0	0	0	0	0	0	0	0	0	0	0	0	0
3	4156.53	3404.45	2541.8	3401.82	4559.65	14.2448	8.96837	11.4866	14.6007	12.2872	-	3842.29	3872.77	3724.08	3507.13	777.338	4174.48	6435	5171.59	1760.23	26.1177	23.5301	24.6396	20.9849	43.8156
12	10983.3	17620.8	24748	18199.8	24922	22.8693	-	19.8241	19.8203	20.0676	11878.7	12180.7	13506.4	11436.2	12312.4	3124.25	2860.3	10608.5	209.678	18587.5	15.0405	30.4388	22.2792	39.5283	27.6608
24	15351	17347.7	20971.9	35755.2	39036.7	14.5607	12.8813	10.987	0	0	32337.7	22547.2	16773.8	19872.1	20304.8	16058.1	24951.8	6777.99	8849.28	37120.7	0	0	0	0	0
	Figure S2f
0	0	0	0	0	0	0	0	0	0	0	0	0	0	0	0	0	0	0	0	0	0	0	0	0	0
3	20308.6	20236.7		22596.2	22235.5	0	0	0	0	0	16953.9	17237.8	17763.7	19526.2	18329	0	0	178.427	97.2807	0	0	0	0	0	0
12	68772.5	93868.1	81775.3	81475.6	90528.5	16.1336	45.0834	39.2295	33.5671	17.6755	82875.2	93030	104351	74447.6	89865.4	190.9	276.446	413.781	0	651.521	0	25.5178	50.8567	25.1764	0
24	61093.4	75142.3	88586.4	109920	57190.1	70.6067	57.7862	52.0349	32.9886	57.577	112906	138427	108349	134733	120033	1100.03	2406.07	416.781	671.693	1969.25	23.7449	55.9639	85.1931	0	46.1217
	Figure S2g
0	0	0	0	0	0	0	0	0	0	0	0	0	0	0	0	0	0	0	0	0	0	0	0	0	0
3	995.174	1208.8	718.596	1288.15	1290.56	0	0	0	0	0	786.913	1053.84	899.985	1047.47	1021.83	71.9203	380.309	729.87	386.536	148.785	0	0	0	0	0
12	1416.82	1680.04	1933.83	1706.85	1917.32	0	0	0	0	0	2521.02	2477.95	3059	2013.13	2238.73	197.154	313.166	791.617	16.3998	996.198	0	0	0	0	0
24	1100.18	1449.32	1279.16	1889.82	984.597	0	0	0	0	0	2543.91	2830.4	1638.05	3150.02	2316.58	581.221	1635.97	268.046	432.429	1757.78	0	0	0	0	0
	Figure S2h
0	0	0	0	0	0	0	0	0	0	0	0	0	0	0	0	0	0	0	0	0	0	0	0	0	0
3	139.059	128.121	92.2538	123.827	120.159	8.32477	13.0143	7.83803	9.44289	9.49784	71.2652	83.7882	87.4313	98.0613	103.757	27.4052	72.7556	105.314	80.5657	32.986	9.57082	9.68105	12.5766	12.2135	10.9384
12	189.277	198.752	255.513	266.899	315.197	17.0804	26.3227	18.8003	18.552	14.8639	234.982	285.549	287.222	202.764	230.083	64.4103	94.9716	226.146	36.7744	367.749	29.8117	41.0823	26.3133	33.2802	28.8243
24	159.924	245.667	222.098	282.753	204.999	47.7358	25.9129	13.9865	40.315	36.7229	255.942	289.18	279.145	294.171	280.459	389.949	977.045	207.643	204.245	875.318	24.2788	34.1638	31.5849	0	69.0814

## Sheet: Figure S3
Figure S3a
Col-0	dao1-1	dao2-1	dao1-4 dao2-1	ugt74d1 ugt84b1	ugt74d1 dao1-5 dao2-2	ugt84b1 dao1-5 dao2-2	ugt74d1 ugt84b1 dao1-5 dao2-2	gh3oct	gh3oct dao1-6	gh3oct dao2-3
64.3975	43.053	49.957	-	22.917	26.1029	91.2349	28.7822	84.1648	87.6467	114.031
73.0611	55.5839	72.4733	64.2424	24.4546	23.7173	66.5186	27.9806	88.3049	90.1413	83.2445
61.6629	54.6979	93.5449	72.6294	21.9619	19.4761	67.851	26.3422	96.4657	111.292	127.944
55.9993	57.5132	56.7249	72.5994	19.6167	22.3056	71.6463	27.4678	87.6696	90.0181	91.6288
74.4097	69.6574	95.0316	80.6679	20.966	20.8058	77.6844	28.2421	83.5505	93.4452	72.0633
Figure S3b
25.4047	2811.86	21.2311	3704.3	24.2854	1855.37	4241.4	3782.85	26.638	3874.54	17.9631
23.9138	3636.47	24.5606	3681.32	19.796	2127.17	4589.65	4305.9	23.27	3308.23	14.6392
22.2133	3619.7	26.3978	3494.18	21.2749	1953.9	3848.89	4141.83	18.5677	3378.89	22.0405
21.9142	3808.98		3827.97	23.3691	2070.86	4945.53	4116.99	15.8643	3279	19.3138
31.7931	3638.05	26.6944	4074.76	22.3399	2292.41	3865.91	4123.77	17.1302	3363.75	10.8805
Figure S3c
4.11805	1175.11	-	1837.54	4.31787	757.742	2320.78	2253.24	0	26.1822	0
4.65785	1615.05	4.77609	1870.22	4.51424	979.506	2033.62	2406.95	0	23.7788	0
6.14257	1652.04	-	1825.48	5.79049	939.003	1870.23	2360.93	0	33.0575	0
3.50185	1601.65	20.4785	1840.72	3.50375	960.011	2121.23	2372.77	0	24.2006	0
4.83101	1698.01	3.89382	1961.24	4.00304	825.847	1963.61	2340.63	0	22.9719	0
Figure S3d
167.938		135.272	64.5341	101.863	67.3765	73.8445	59.8795	129.9	58.6071	168.95
202.431	60.445	169.975	65.7203	90.1002	65.7789	60.4376	72.8283	104.859	71.2642	133.123
162.086	55.6336	262.997	58.6487	81.6235	55.1317	58.9285	73.4648	123.039	77.44	221.91
147.803	61.6716	122.89	74.3679	77.9508	67.8557	79.3136	66.832	113.789	65.9726	154.146
181.322	64.7559	230.122	77.2708	94.5784	71.9312	71.6968	69.7028	130.021	61.1424	138.587
Figure S3e
2000.01	93.5573	1619.72		0	0	100.191	0	854.523	122.023	710.054
1809.38	136.511	1835.47	145.654	0	0	106.561	0	777.835	94.7261	813.063
2084.32	110.41	1931.22	133.578	0	0	127.681	0	733.297	61.6469	682.31
1860.63	126.516	1512.43	155.553	0	0	178.196	0	838.104	95.6332	740.712
1990.7	158.389	1943.34	162.483	0	0	153.942	0	802.093	107.866	624.415
Figure S3f
29.389	0	23.2946	0	35.3558	24.833	0	1.38261	19.1539	0	18.76
31.785	0	30.7087	0	37.754	22.9586	1.56764	1.97106	15.1968	0	15.4201
33.2671	0	33.5061	0	38.6711	17.8204	1.40658	0	16.8261	0	19.9891
32.6009	0	27.7561	0	35.7865	18.6547	1.61393	1.96873	17.9331	0	17.2746
37.4499	0	36.119	0	40.244	21.19	0.599371	1.5974	18.6117	0	14.1293
Figure S3g
4.07835	0.890754	6.28536	1.85194	6.32953	34.5588	2.09789	5.16929	17.2539	0	18.0977
5.254	2.35258	6.73374	1.96753	7.54843	43.8294	1.57628	5.87289	17.4972	0	17.9292
5.14149	1.18912	8.07043	1.66254	0	26.1379	1.46911	3.76988	17.4724	0	18.9896
4.75186	1.50291	5.9266	1.8124	4.74545	28.0029	1.72159	7.56752	18.2182	0	18.2587
6.07432	1.88903	7.33598	1.81418	5.11669	26.6322	2.53509	5.43089	19.2273	0	15.1514

## Sheet: Figure S4
Primary root					Lateral root / mm
Col-0 (mock)	Col-0 (KKI)	gh3oct (mock)	gh3oct (KKI)		Col-0 (mock)	Col-0 (KKI)	gh3oct (mock)	gh3oct (KKI)
21.0482	6.69362	23.2519	12.5156		0.0475101	0	0.129022	0.559301
29.7948	10.1652	27.5725	4.9091		0	0.295123	0.217393	0
27.3163	12.311	34.422	3.94697		0.0366082	0.162456	0.253877	0
17.9203	12.3548	31.5077	8.74268		0	0.404702	0.145256	0.61111
31.9959	8.93237	25.3152	7.32261		0.031254	0.223905	0.126953	0.506718
28.0258	3.62701	17.9378	5.36354		0.0713629	0	0.118506	0.114381
28.0989	10.4275	25.165	7.17195		0	0.1918	0	0
27.75	13.9946	20.9787	7.01285		0	0.214368	0.167245	0.186444
33.3363	12.5024	28.3587	10.2396		0.0299973	0.399922	0.0794756	0.278864
30.2779	12.3572	24.8593	6.31424		0.0330274	0.0809242	0.0763324	0.285191
27.2035	8.62385	26.4482	2.69969		0.0367599	0.231915	0.14105	0.195321
9.22719	11.6771	22.5465	10.3147		0	0.42819	0.0402264	0.475116
24.1873	8.75885	11.4608	13.8002		0.0413439	0.342511	0.113429	0
21.0358	8.14428	33.1799	3.25608		0	0.122786	0.177411	0.484747
20.9066	4.72188	18.6036	7.58912		0.0478317	0.42356	0	0.362314
29.9002	9.28291	25.308	6.6275		0	0.107725	0.120555	0
13.3625	13.2065	22.7029	6.96785		0	0.151441	0.161259	0.395303
28.6196	13.4556	10.1415	10.1916		0.0698823	0.148637	0.158053	0.150886
30.0196	3.42836	15.8956	4.20029		0	0.291684	0.132142	0.143516
23.981	4.42406	16.1179	9.00621		0.0416996	0.226037	0.107536	0.39248
9.01108	4.94936	31.4233	3.43383		0	0.202046	0	0.238078
6.94522	11.8747		7.18935		0	0.168426	0.0629106	0.333103
26.5202	10.5337				0.037707	0.284801	0.10084	0.139095
27.8406	7.91082				0	0.252818	0.062043
23.4829	10.3159				0	0.387751	0.127294
25.0121	8.61489				0	0	0
28.4369	12.8806				0	0.232909
24.0793	9.21505				0.0415295	0.217036
26.7724	10.7505				0	0.191224
	5.87669					0.372077
	8.46125					0.170164
	4.34375					0.118186
	1.17942					0
						0

## Sheet: Figure S5
	Relative expression in log2 scale
	Mock												IAA
UGT76E5	1.7	1	1.9	0.7	0.7	0.7	0.8	1	0.7	0.7	1.5	1.5	2	2.9	2.3	3.6	5.9	5.1	1.6	5.6	5.3	2.2	2.2	2.2
GH3.1	1.3	0.7	0.9	0.9	1	0.9	1	0.9	0.9	1	1.5	1.3	38	42.8	48	80.5	73.4	81.2	57.5	79.6	73.1	40.1	63.8	50.6
GH3.2	0.7	0.7	1	0.9	1.1	0.6	1	1.1	2	1.2	1.2	1.2	30.6	37.2	33.5	58.2	53.3	61.4	41.5	74	60	28.3	48.5	39.9
GH3.3	1.1	1	1.1	1.1	1.2	0.8	1.1	1.2	0.9	0.9	1.1	0.7	15.5	18.3	21.1	24.9	29.7	26	22.3	27	33.8	15.9	16.8	16.7
GH.5	0.7	0.6	0.8	0.9	1	0.7	1.1	1.1	1.3	1.4	1.4	1.6	9.8	10.6	12.3	13.6	17.3	20.1	11.5	20	17.6	10	11.6	11.4
GH.6	1.1	1	0.9	1	1.1	0.8	0.9	1	0.9	1.2	1.1	1.1	2.1	2.6	2.2	4.5	4.4	3.9	3.3	4.5	3.5	2.3	2.5	2.7
GH.17	1.1	0.5	0.4	1.1	0.8	0.5	1.6	1.7	0.8	2.4	1.9	1.1	2.3	2.5	1.7	4.9	4.1	3.4	4.2	5.9	4.5	2.7	3.6	2.1

## Sheet: Figure 12
Col-0 (mock)	Col-0 (IAA)	gh3oct (mock)	gh3oct (IAA)	gh3oct dao1-6 (mock)	gh3oct dao1-6 (IAA)
GH3.7
0.12	0.03	0.07	0.07	0.12	0.11
0	0.07	0.03	0	0.11	0.06
0.07	0.04			0.21	0.06
GH3.8
0.06	0.04	0.15	0.28	0.3	0.55
0.12	0.12	0.3	0.18	0.56	0.11
0.17	0.05			0.5	0.46
GH3.10
13.57	7.97	6.05	5.15	4.89	3.71
13.41	7.77	4.11	3.91	5.3	4.81
8.98	8.81			4.8	4.48
GH3.11
24	22.61	25.25	27.63	23.02	26.48
21.25	21.91	22.26	21.55	23.6	25.25
21.67	23.09			23.32	28.08
GH3.12
0.08	0.06	0.03	0.03	0.01	0
0.08	0.01	0.04	0.05	0.05	0.08
0.03	0.15			0.09	0
GH3.13
0	0	0	0	0	0.01
0	0	0	0	0	0.04
0	0			0	0.04
GH3.14
6.37	7.53	7.19	9.89	6.3	9.64
7.56	7.97	5.71	8.13	6.62	9.82
6.49	9.39			6.64	8.45
GH3.15
12.48	13.19	6.01	9.57	5.88	8.15
13.31	12.92	5.73	8.61	4.97	7.78
15.94	13.03			5.96	7.98
GH3.16
0	0	0	0	0	0
0	0	0	0.02	0	0
0	0			0	0
GH3.18
1.43	0.95	1.21	0.62	0.64	0.74
1.42	0.71	0.79	0.45	1.5	0.88
1.21	1.59			1.59	0.8
GH3.19
0.33	0.32	0.17	0.22	0.38	0.3
0.34	0.32	0.28	0.16	0.11	0.33
0.15	0.14			0.22	0.21
GH3.20
3.42	2.93	3.87	3.7	4.59	3.49
3.37	3.36	3.15	2.69	4	3.47
3.77	4.06			6.07	2.74

[truncated: 1 more sheets: Figure S13]
